# Supplementary material for: Detection of Highly Pathogenic Avian Influenza A(H5N1) Clade 2.3.4.4b Genotype D1.2 Virus in Swine after Experimental Inoculation
Source: Emerg Infect Dis. 2026 Aug;32(8):1264–74. doi: 10.3201/eid3208.251765 (PMC13426851; doi:10.3201/eid3208.251765)
Supplement: Appendix 2 — Additional data for systemic distribution and protracted detection of highly pathogenic avian influenza A(H5N1) clade 2.3.4.4b genotype D1.2 in swine after experimental inoculation. [file 25-1765-Techapp-s2.xlsx]

## Sheet: Appendix 2 Table 1
Article DOI: https://doi.org/10.3201/eid3208.251765
EID cannot ensure accessibility for supplementary materials supplied by authors. Readers who have difficulty accessing supplementary content should contact the authors for assistance.
Detection of Highly Pathogenic Avian Influenza A(H5N1) Clade 2.3.4.4b Genotype D1.2 Virus in Swine after Experimental Inoculation
Appendix 2 Table 1. Macroscopic and microscopic lesions of examined routinely stained tissue sections sample from pigs in study of systemic distribution and protracted detection of highly pathogenic avian influenza A(H5N1) clade 2.3.4.4b genotype D1.2 virus in swine after experimental inoculation. clade 2.3.4.4b genotype D1.2 in swine after experimental inoculation.
Group	Animal ID	Olfactory bulb (B)	Cerebrum; Rostral (D)	Cerebrum; Dorsal (E)	Cerebrum; Ventral (F)	Cerebrum; Dorsal (G)	Cerebrum; Ventral (H)	Cerebellum; Brain 6 (I)	Cerebellum; Brain 7; Caudal (J)	Conjuctiva (A)	Pharyngeal Tonsil (C)	Lung 1 (K)	Lung 2 (L)	Lung 3 (M)	Pancreas (N)	Spleen (N)	Heart (O)	Tracheobronchial Lymph node (TB LN (P))	Trachea (Q)	Turbinate (R)	Ethmoid (S)	Ileum (T)	Spiral Colon (U)	Diaphragm (V, W X and Y)
5 DPI D1.2/OR IAV-inoculated	641	Occasionally surroundings small vessels are extravastated red blood cells. There are rare small foci of hemorrhage within the neuropil commonly adjacent to vessels. In this area there is a loss of detail and accumuliaton of seroproteinaceous fluid (edema). Adjacent vessels are lined by hypertrophic epithelial cells and contain increased leukocytes.	Multifocal to locally extensive hemorrhage within the leptomeninges.	Unremarkable	Unremarkable	Multifocal hemorrhage in the leptomeninges.	Unremarkable	Multifocal hemorrhage in the leptomeninges.	Unremarkable	Unremarkable	Mild, multifocal erosion and low numbers of intraepithelial lymphocytes and neutrophils.	Unremarkable	Occasionally, bronchioles are surrounded by a segmental to circumferential aggregate of lymphocytes and plasma cells.	Occasionally, bronchioles are surrounded by a segmental to circumferential aggregate of lymphocytes and plasma cells.	Unremarkable	Unremarkable	Unremarkable	Unremarkable	Unremarkable	Unremarkable	Unremarkable	Unremarkable	Unremarkable	Unremarkable
	642	Occasional extravasated red blood cells.	Unremarkable	Unremarkable	Unremarkable	Unremarkable	Unremarkable	Unremarkable	Unremarkable	Unremarkable	Unremarkable	Unremarkable	Occasionally, bronchioles are surrounded by a segmental to circumferential aggregate of lymphocytes and plasma cells.	Occasionally, bronchioles are surrounded by a segmental to circumferential aggregate of lymphocytes and plasma cells.	Rare foci of cellular apoptosis and single cell necrosis.	Unremarkable	Unremarkable	Unremarkable	Unremarkable	There is multifocal erosion and microabscesses with a subjacent inflammatory infiltrate consisting of neutrophils, macrophages and lymphocytes.	Unremarkable	Unremarkable	Unremarkable	Not Done
	643	Occasional extravasated red blood cells.	Unremarkable	Unremarkable	Unremarkable	Unremarkable	Unremarkable	Unremarkable	Unremarkable	Unremarkable	Unremarkable	Unremarkable	Occasionally, bronchioles are surrounded by a segmental to circumferential aggregate of lymphocytes and plasma cells.	Occasionally, bronchioles are surrounded by a segmental to circumferential aggregate of lymphocytes and plasma cells.	Rare foci of cellular apoptosis and single cell necrosis. Multifocal areas of minimal fibrocyte infiltration.	Unremarkable	Unremarkable	Unremarkable	Unremarkable	There is rare multifocal erosion.	There are occasional multifocal aggregates of submucosal lymphocytes and plasma cells.	Unremarkable	Unremarkable	Not Done
	644	Multifocal hemorrhage is commonly associated with vessels.	Unremarkable	Unremarkable	Unremarkable	Unremarkable	Unremarkable	Unremarkable	Unremarkable	Unremarkable	Unremarkable	Unremarkable	Occasionally, bronchioles are surrounded by a segmental to circumferential aggregate of lymphocytes and plasma cells.	Unremarkable	Rare foci of cellular apoptosis and single cell necrosis.	Congestion	Unremarkable	Unremarkable	Unremarkable	There is locally extensive erosion with intraepithelial and subjacent neutrophils.	Unremarkable	Unremarkable	Unremarkable	Not Done
	645	Unremarkable	Unremarkable	Unremarkable	Unremarkable	Unremarkable	Unremarkable	Unremarkable	Unremarkable	Unremarkable	No ciliated epithelium; unremarkable.	Unremarkable	Unremarkable	There is necrotizing bronchitis, bronchiolitis and adjacent alveoli contain cellular debris. Bronchioles are commonly surrounded by a segmental to circumferential aggregate of lymphocytes and plasma cells and contain low to moderate numbers of neutrophils and macrophages. Alveolar septa in this area are expanded by macrophages and lymphocytes.	Rare foci of cellular apoptosis and single cell necrosis.	Congestion	Unremarkable	Reactive: Ill-defined germinal centers, numerous macrophage-like cells and numerous mitotic figures.	Unremarkable	There is multifocal mild erosion.	Unremarkable	Unremarkable	Unremarkable	Unremarkable
	646	Unremarkable	Unremarkable	Unremarkable	Unremarkable	Unremarkable	Unremarkable	Unremarkable	Unremarkable	Unremarkable	Unremarkable	Unremarkable	Occasionally, bronchioles are surrounded by a segmental to circumferential aggregate of lymphocytes and plasma cells.	Occasionally, bronchioles are surrounded by a segmental to circumferential aggregate of lymphocytes and plasma cells.	Unremarkable	Unremarkable	Unremarkable	Unremarkable	Unremarkable	Unremarkable	There is a small focal aggregate of lymphocytes subjacent to the epithelium.	Unremarkable	Unremarkable	Not Done
	647	Occasional extravasated red blood cells.	Unremarkable	Unremarkable	Unremarkable	Unremarkable	Unremarkable	Unremarkable	Unremarkable	Unremarkable	Mild, multifocal erosion and low numbers of intraepithelial lymphocytes and neutrophils.	There are increased numbers of pulmonary alveolar macrophages.	Occasionally, bronchioles are surrounded by a segmental to circumferential aggregate of lymphocytes and plasma cells. There are occasional bronchioles that contain abundant neutrophils.	Bronchioles are commonly surrounded by a segmental to circumferential aggregate of lymphocytes and plasma cells.	Unremarkable	Congestion	Unremarkable	Unremarkable	Unremarkable	Not available	Unremarkable	Unremarkable	Unremarkable	Not Done
	648	Unremarkable	Multifocal to locally extensive hemorrhage within the leptomeninges.	Unremarkable	Unremarkable	Unremarkable	Unremarkable	Unremarkable	Unremarkable	Unremarkable	No ciliated epithelium; unremarkable.	There is necrotizing bronchitis, bronchiolitis and adjacent alveoli contain cellular debris. Alveolar septa in this area are expanded by macrophages and lymphocytes.	Occasionally, bronchioles are surrounded by a segmental to circumferential aggregate of lymphocytes and plasma cells.	Occasionally, bronchioles are surrounded by a segmental to circumferential aggregate of lymphocytes and plasma cells.	Unremarkable	Mild congestion	Unremarkable	Unremarkable	Unremarkable	There is multifocal mild erosion with low numbers of subjacent lymphocytes and plasma cells.	There are low numbers of lymphocytes and plasma cells subjacent to the epithelium.	Unremarkable	Unremarkable	Not Done
35 DPI D1.2/OR IAV-inoculated	649	Unremarkable	Unremarkable	Unremarkable	Unremarkable	Unremarkable	Unremarkable	Unremarkable	Unremarkable	Unremarkable	Unremarkable	Occasionally, bronchioles are surrounded by a segmental to circumferential aggregate of lymphocytes and plasma cells.	Occasionally, bronchioles are surrounded by a segmental to circumferential aggregate of lymphocytes and plasma cells.	Unremarkable	Unremarkable	Unremarkable	Unremarkable	Not available (thyroid)	Unremarkable	Unremarkable	Unremarkable	Unremarkable	Unremarkable	Not Done
	650	Unremarkable	There are rare small heterogenous cellular aggregates within the gray and white matter.	Unremarkable	Unremarkable	There is a moderately-sized heterogenous cellular aggregates within the gray and white matter.	Unremarkable	Unremarkable	Unremarkable	Unremarkable	Unremarkable	Unremarkable	Occasionally, bronchioles are surrounded by a segmental to circumferential aggregate of lymphocytes and plasma cells. Rarely bronchioles contain low numbers of neutrophils.	Occasionally, bronchioles are surrounded by a segmental to circumferential aggregate of lymphocytes and plasma cells.	Unremarkable	Unremarkable	Unremarkable	Unremarkable	Unremarkable	Unremarkable	There are rare multifocal aggregates of submucosal lymphocytes and plasma cells.	Unremarkable	Unremarkable	Not Done
	651	Occasional extravasated red blood cells.	Unremarkable	Unremarkable	Unremarkable	Unremarkable	Unremarkable	Unremarkable	Unremarkable	Unremarkable	Unremarkable	Unremarkable	Occasionally, bronchioles are surrounded by a segmental to circumferential aggregate of lymphocytes and plasma cells.	Occasionally, bronchioles are surrounded by a segmental to circumferential aggregate of lymphocytes and plasma cells.	Small focal area of hemorrhage	Unremarkable	Unremarkable	Increased number of lymphocytes and macrophage-like cells, germinal centers contain apoptic cellular debris.	Unremarkable	Unremarkable	Not available	Unremarkable	Unremarkable	Not Done
5 DPI Negative Control	652	Occasional extravasated red blood cells.	Unremarkable	Unremarkable	Unremarkable	Unremarkable	Unremarkable	Unremarkable	Unremarkable	Unremarkable	Unremarkable	Unremarkable	Bronchioles commonly contain neutrophils and are surrounded by circumferential aggregates of lymphocytes and plasma cells. Alveoli occasionally contain eosinophilic fluid, and alveolar septa are expanded by granulocytes.	Occasionally, bronchioles are surrounded by a segmental to circumferential aggregate of lymphocytes and plasma cells.	Occasional small multifocal areas of hemorrhage	Unremarkable	Unremarkable	Unremarkable	Occasional loss of cilia with low numbers of intraepithelial neutrophils in these areas.	There is rare multifocal erosion with intraepithelial nuetrophils.	Unremarkable	Unremarkable	Unremarkable	Not Done
	653	Unremarkable	Unremarkable	Unremarkable	Unremarkable	Unremarkable	Unremarkable	Unremarkable	Unremarkable	Unremarkable	No mucosa	Occasionally, bronchioles are surrounded by a segmental to circumferential aggregate of lymphocytes and plasma cells.	Occasionally, bronchioles are surrounded by a segmental to circumferential aggregate of lymphocytes and plasma cells.	Occasionally, bronchioles are surrounded by a segmental to circumferential aggregate of lymphocytes and plasma cells.	Occasional small multifocal areas of hemorrhage and cellular apoptosis.	Severe congestion	Unremarkable	Unremarkable	Unremarkable	Unremarkable	Not available	Unremarkable	Unremarkable	Not Done
	654	Occasional extravasated red blood cells.	Unremarkable	Unremarkable	Locally extensive hemorrhage in the leptomeninges.	Unremarkable	Unremarkable	Multifocal hemorrhage within the brainstem and cerebellum.	Unremarkable	Unremarkable	Unremarkable	There is asingle bronchiole surrounded by lyumphocytes, plasma cells and neutrophils.	Occasionally, bronchioles are surrounded by a segmental to circumferential aggregate of lymphocytes and plasma cells.	Occasionally, bronchioles are surrounded by a segmental to circumferential aggregate of lymphocytes and plasma cells.	Small focal area of hemorrhage	Severe congestion	Unremarkable	Unremarkable	Unremarkable	There is locally extensive erosion with intraepithelial and subjacent lymphocytes and plasma cells.	Unremarkable	Unremarkable	Unremarkable	Unremarkable

## Sheet: Appendix 2 Table 2
	Appendix 2 Table 2. Phylogenetics and Mammalian Adaptation Markers for A/peafowl/Oregon/24-031478-001/2024 (D1.2/OR)
Marker	Mutations in Peafowl/OR	Effect	Subtype	Literature	H5 Strains with Mutation (n=9,378)	Percent H5 Strains with Mutation	A/bald eagle/Florida/ W22-134-OP/2022	A/bovine/OH/ B24OSU-342/2024
HA1-5:K218Q,HA1-5:S223R	HA1-5:K218Q,HA1-5:S223R	Increased virus binding to α2-3	H5N1	Guo H. et al., 2017; Suttie A. et al., 2019	9261	98.7524	+	+
		Increased virus binding to α2-6	H5N1	Guo H. et al., 2017; Suttie A. et al., 2019
HA1-5:S107R,HA1-5:T108I	HA1-5:S107R,HA1-5:T108I	Increased pH of fusion	H5N1	Suttie A. et al., 2019; Wessels U. et al., 2018	9297	99.1363	+	+
		Increased virulence in chickens	H5N1	Suttie A. et al., 2019; Wessels U. et al., 2018
		Increased virulence in mice	H5N1	Suttie A. et al., 2019; Wessels U. et al., 2018
HA1-5:S133A	HA1-5:S133A	Increased pseudovirus binding to α2-6	H5N1	Suttie A. et al., 2019; Yang Z. et al., 2007	9288	99.0403	+	+
HA1-5:S154N	HA1-5:S154N	Increased virus binding to α2-6	H5N1	Suttie A. et al., 2019; Wang W. et al., 2010	9277	98.923	+	+
HA1-5:T156A	HA1-5:T156A	Increased transmission in guinea pigs	H5N1	Gao Y. et al., 2009; Suttie A. et al., 2019; Wang W. et al., 2010	9244	98.5711	+	+
		Increased virus binding to α2-6	H5N1	Gao Y. et al., 2009; Suttie A. et al., 2019; Wang W. et al., 2010
M1:I43M	M1:I43M	Increased virulence in chickens	H5N1	Nao N. et al., 2015; Suttie A. et al., 2019	9296	99.1256	+	+
		Increased virulence in ducks	H5N1	Nao N. et al., 2015; Suttie A. et al., 2019
		Increased virulence in mice	H5N1	Nao N. et al., 2015; Suttie A. et al., 2019
M1:N30D	M1:N30D	Increased virulence in mice	H5N1	Fan S. et al., 2009; Suttie A. et al., 2019	9298	99.1469	+	+
M1:T215A	M1:T215A	Increased virulence in mice	H5N1	Fan S. et al., 2009; Suttie A. et al., 2019	9299	99.1576	+	+
NP:A184K	NP:A184K	Enhanced interferon response	H5N1	Suttie A. et al., 2019; Wasilenko J. et al., 2009	9299	99.1576	+	+
		Increased replication in avian cells	H5N1	Suttie A. et al., 2019; Wasilenko J. et al., 2009
		Increased virulence in chickens	H5N1	Suttie A. et al., 2019; Wasilenko J. et al., 2009
NS-1:C138F	NS-1:C138F	Decreased interferon response	H5N1	Li J. et al., 2018; Suttie A. et al., 2019	9158	97.6541	+	+
		Increased viral replication in mammalian cells	H5N1	Li J. et al., 2018; Suttie A. et al., 2019
NS-1:C138F,NS-1:K55E,NS-1:K66E	NS-1:C138F,NS-1:K55E,NS-1:K66E	Decreased interferon response	H5N1	Li J. et al., 2018; Suttie A. et al., 2019	8980	95.756	+	+
		Enhanced replication in mammalian cells	H5N1	Li J. et al., 2018; Suttie A. et al., 2019
NS-1:L103F,NS-1:I106M	NS-1:L103F,NS-1:I106M	Increased virulence in mice	H5N1	Kuo R. et al., 2009; Spesock A. et al., 2011; Suttie A. et al., 2019	9286	99.019	+	+
NS-1:P42S	NS-1:P42S	Decreased antiviral response in mice	H5N1	Jiao P. et al., 2008; Suttie A. et al., 2019	9295	99.1149	+	+
		Increased virulence in mice	H5N1	Jiao P. et al., 2008; Suttie A. et al., 2019
NS-1:V149A	NS-1:V149A	Decreased interferon response in chickens	H5N1	Li Z. et al., 2006; Suttie A. et al., 2019	9299	99.1576	+	+
		Increased virulence in chickens	H5N1	Li Z. et al., 2006; Suttie A. et al., 2019
PA:N383D	PA:N383D	Increased polymerase activity in avian cells	H5N1	Song J. et al., 2011; Song J. et al., 2015; Suttie A. et al., 2019	9286	99.019	+	+
		Increased polymerase activity in mammalian cells	H5N1	Song J. et al., 2011; Song J. et al., 2015; Suttie A. et al., 2019
PB1:D3V	PB1:D3V	Increased polymerase activity in avian cells	H5N1	Elgendy E. et al., 2017; Suttie A. et al., 2019	9278	98.9337	+	+
		Increased polymerase activity in mammalian cells	H5N1	Elgendy E. et al., 2017; Suttie A. et al., 2019
		Increased replication in avian cells	H5N1	Elgendy E. et al., 2017; Suttie A. et al., 2019
		Increased replication in mammalian cells	H5N1	Elgendy E. et al., 2017; Suttie A. et al., 2019
PB1:D622G	PB1:D622G	Increased polymerase activity in mammalian cells	H5N1	Feng X. et al., 2016; Suttie A. et al., 2019	9280	98.955	+	+
		Increased polymerase activity in mice	H5N1	Feng X. et al., 2016; Suttie A. et al., 2019
		Increased virulence in mice	H5N1	Feng X. et al., 2016; Suttie A. et al., 2019
PB1-F2:N66S	PB1-F2:N66S	Enhanced antiviral response in mice	H5N1	Conenello G. et al., 2007; Schmolke M. et al., 2011; Suttie A. et al., 2019	5603	59.7462	+	-
		Enhanced replication in mice	H5N1	Conenello G. et al., 2007; Schmolke M. et al., 2011; Suttie A. et al., 2019
		Enhanced virulence in mice	H5N1	Conenello G. et al., 2007; Schmolke M. et al., 2011; Suttie A. et al., 2019
PB2:L89V,PB2:G309D	PB2:L89V,PB2:G309D	Increased polymerase activity in mammalian cells	H5N1	Li J. et al., 2009; Suttie A. et al., 2019	9238	98.5071	+	+
		Increased virulence in mice	H5N1	Li J. et al., 2009; Suttie A. et al., 2019
PB2:L89V, PB2:G309D, PB2:T339K, PB2:R477G, PB2:I495V, PB2:K627E, PB2:A676T	PB2:L89V, PB2:G309D, PB2:T339K, PB2:R477G, PB2:I495V, PB2:K627E, PB2:A676T	Increased polymerase activity in mammalian cells	H5N1	Li J. et al., 2009; Suttie A. et al., 2019	5718	60.9725	+	-
		Increased virulence in mice	H5N1	Li J. et al., 2009; Suttie A. et al., 2019
PB2:S715N	PB2:S715N	Decreased virulence in mice	H5N1	Sun H. et al., 2015; Suttie A. et al., 2019	8602	91.7253	+	+
NS-1:N205S,NS-2:T48A	NS-1:N205S,NS-2:T48A	Decreased antiviral response in ferrets	H5N1	Imai H. et al., 2010; Suttie A. et al., 2019	9262	98.7631	+	+
PB1:K207R	PB1:K207R	Decreased polymerase activity in mammalian cells	H5N1	Hulse-Post D. et al., 2007; Suttie A. et al., 2019	1327	14.1501	-	-
